# Supplementary material for: Insights on the Effects of Heat Pretreatment, pH, and Calcium Salts on Isolation of Rare Actinobacteria from Karstic Caves
Source: Front Microbiol. 2017 Aug 8;8:1535. doi: 10.3389/fmicb.2017.01535 (PMC5550672; doi:10.3389/fmicb.2017.01535)
Supplement: Supplementary file 1 [file Table_1.XLSX]

## Sheet: Sheet1
Table S1: 16S rRNA gene sequence analysis profiles of all the cultivated actinobacterial strains from Sigangli Cave, Yunnan, China
Sl. No.	Strain	Accession	Closest homolog	Similarity (%)
1	YIM C1316	MF431272	Microbacterium aerolatum V-73	99.39
2	YIM C1317	MF431273	Mumia xiangluensis NEAU-KD1	99.5
3	YIM C1332	MF431274	Rhodococcus erythropolis NBRC 15567	97.43
4	YIM C1400	MF431275	Micromonospora halotolerans CR18	99.71
5	YIM C1403	MF431276	Kribbella catacumbae DSM 19601	99.57
6	YIM C1404	MF431277	Nonomuraea wenchangensis 210417	99.44
7	YIM C1407	MF431278	Actinomadura bangladeshensis 3-46-b3	99.3
8	YIM C1418	MF431279	Streptosporangium canum HBUM 170018	98.25
9	YIM C1420	MF431280	Nonomuraea indica DRQ-2	98.43
10	YIM C1421	MF431281	Streptomyces mordarskii NRRL B-1346	100
11	YIM C1425	MF431282	Pseudonocardia adelaidensis EUM 221	98.72
12	YIM C1430	MF431283	Streptosporangium canum HBUM 170018	99.72
13	YIM C1447	MF431284	Micromonospora sonneratiae 274745	99.43
14	YIM C1454	MF431285	Streptomyces gilvifuscus T113	100
15	YIM C1455	MF431286	Streptomyces taraxaci NEAU-Wp2-0	99.86
16	YIM C1459	MF431287	Nocardia vinacea NBRC 16497	99.71
17	YIM C1462	MF431288	Nonomuraea wenchangensis 210417	99.43
18	YIM C1468	MF431289	Nocardiopsis composta KS9	100
19	YIM C1470	MF431290	Micromonospora chalcea DSM 43026	99.85
20	YIM C1471	MF431291	Streptosporangium subroseum CGMCC 4.2132	99.57
21	YIM C1473	MF431292	Knoellia locipacati DMZ1	99
22	YIM C1476	MF431293	Micromonospora maritima D10-9-5	99.72
23	YIM C1479	MF431294	Kribbella catacumbae DSM 19601	98.83
24	YIM C1480	MF431295	Nocardia endophytica KLBMP 1256	97.3
25	YIM C1483	MF431296	Streptomyces finlayi NRRL B-12114	99.29
26	YIM C1485	MF431297	Actinomadura maheshkhaliensis 13-12-50	99.86
27	YIM C1486	MF431298	Actinomadura verrucosospora NBRC 14100	99.09
28	YIM C1488	MF431299	Pseudonocardia hierapolitana PM2084	99.59
29	YIM C1492	MF431300	Streptosporangium vulgare DSM 43802	99.72
30	YIM C1496	MF431301	Streptosporangium jiaoheense NEAU-Jh1-4	99.39
31	YIM C1505	MF431302	Streptomyces mirabilis NBRC 13450	100
32	YIM C1506	MF431303	Nocardia jinanensis NBRC 108249	98.95
33	YIM C1507	MF431304	Knoellia sinensis KCTC 19936	98.44
34	YIM C1511	MF431305	Saccharothrix ecbatanensis UTMC 537	99.57
35	YIM C1513	MF431306	Streptomyces flavidovirens NBRC 13039	98.01
36	YIM C1518	MF431307	Micromonospora kangleipakensis MBRL 34	99
37	YIM C1519	MF431308	Micromonospora echinospora ATCC 15837	99.56
38	YIM C1520	MF431309	Actinocorallia aurantiaca JCM 8201	99.44
39	YIM C1523	MF431310	Streptomyces pharmamarensis PM267	98.6
40	YIM C1530	MF431311	Streptomyces pulveraceus LMG 20322	100
41	YIM C1533	MF431312	Nocardia coubleae NBRC 108252	99.17
42	YIM C1536	MF431313	Nonomuraea turkmeniaca DSM 43926	99.18
43	YIM C1537	MF431314	Nocardiopsis synnematoformans DSM 44143	99.59
44	YIM C1541	MF431315	Streptomyces lucensis NBRC 13056	100
45	YIM C1547	MF431316	Streptosporangium amethystogenes subsp. amethystogenes NRRL B-2639	100
46	YIM C1549	MF431317	Nocardiopsis valliformis DSM 45023	99.7
47	YIM C1555	MF431318	Nocardia alba NBRC 108234	98.54
48	YIM C1557	MF431319	Nonomuraea wenchangensis 210417	99.38
49	YIM C1559	MF431320	Kribbella italica BC637	100
50	YIM C1561	MF431321	Nocardia altamirensis NBRC 108246	97.39
51	YIM C1562	MF431322	Nonomuraea wenchangensis 210417	99.38
52	YIM C1564	MF431323	Pseudonocardia salamisensis K236	98.27
53	YIM C1565	MF431324	Micromonospora halotolerans CR18	99.71
54	YIM C1568	MF431325	Streptomyces olivochromogenes DSM 40451	100
55	YIM C1572	MF431326	Nocardioides luteus KCTC 9575	99.13
56	YIM C1573	MF431327	Nocardia testacea NBRC 100365	99.57
57	YIM C1574	MF431328	Nocardia ninae OFN 02.72	97.74
58	YIM C1575	MF431329	Rhodococcus maanshanensis DSM 44675	99.02
59	YIM C1577	MF431330	Nonomuraea indica DRQ-2	99.04
60	YIM C1578	MF431331	Pseudonocardia endophytica YIM 56035	98.34
61	YIM C1585	MF431332	Streptomyces niveoruber NBRC 15428	99.02
62	YIM C1587	MF431333	Rhodococcus pedocola UC12	100
63	YIM C1589	MF431334	Agromyces mediolanus DSM 20152	98.46
64	YIM C1591	MF431335	Micromonospora soli SL3-70	99.03
65	YIM C1595	MF431336	Streptomyces gardneri NBRC 12865	98.94
66	YIM C1597	MF431337	Nocardia coubleae NBRC 108252	99.45
67	YIM C1599	MF431338	Micromonospora olivasterospora DSM 43868	98.89
68	YIM C1600	MF431339	Kribbella pittospori PIP 158	99.31
69	YIM C1601	MF431340	Streptomyces spiroverticillatus NBRC 12821	99.72
70	YIM C1603	MF431341	Nocardiopsis valliformis DSM 45023	99.73
71	YIM C1605	MF431342	Micromonospora rifamycinica AM105	100
72	YIM C1607	MF431343	Mycobacterium murale MA-112/96	98.2
73	YIM C1609	KX274728	Micromonospora soli SL3-70	99.02
74	YIM C1610	MF431344	Nonomuraea indica DRQ-2	98.89
75	YIM C1616	MF431345	Actinomadura latina NBRC 106108	100
76	YIM C1619	MF431346	Nocardia speluncae NBRC 108251	99.17
77	YIM C1620	MF431347	Streptomyces atratus NRRL B-16927	100
78	YIM C1622	MF431348	Streptomyces xanthophaeus NRRL B-5414	100
79	YIM C1624	MF431349	Nocardia alba NBRC 108234	98.76
80	YIM C1626	MF431350	Streptomyces polyantibioticus SPR	99.21
81	YIM C1633	KX274729	Micromonospora saelicesensis Lupac 09	99.86
82	YIM C1634	MF431351	Streptomyces lucensis NBRC 13056	100
83	YIM C1637	MF431352	Streptomyces violaceorectus NBRC 13102	99.12
84	YIM C1641	MF431353	Streptomyces indicus IH32-1	99.09
85	YIM C1642	MF431354	Micromonospora fluostatini PWB-003	99.1
86	YIM C1644	MF431355	Micromonospora saelicesensis Lipac 09	99.86
87	YIM C1645	MF431356	Micromonospora mangrovi 2803GPT1-18	99.01
88	YIM C1646	MF431357	Streptomyces bikiniensis NRRL B-1049	99.7
89	YIM C1648	MF431358	Streptomyces bikiniensis NRRL B-1049	99.7
90	YIM C1649	KX274730	Nocardia vinacea NBRC 16497	98.58
91	YIM C1650	KX274731	Rhodococcus maanshanensis DSM 44675	99.15
92	YIM C1652	KX274732	Rhodococcus maanshanensis DSM 44675	99.01
93	YIM C1653	KX274733	Nonomuraea solani CGMCC 4.7037	96.18
94	YIM C1655	KX274734	Streptosporangium canum HBUM 170018	99.72
95	YIM C1657	MF431359	Nocardia endophytica KLBMP 1256	97.13
96	YIM C1658	MF431360	Micromonospora chalcea DSM 43026	98.86
97	YIM C1660	KX274735	Streptomyces xanthochromogenes NRRL B-5410	98.16
98	YIM C1663	KX274736	Streptomyces cirratus NRRL B-3250	99.71
99	YIM C1670	KX274737	Streptomyces cirratus NRRL B-3250	99.7
100	YIM C1676	KX274738	Streptomyces xanthophaeus NRRL B-5414	100
101	YIM C1678	KX274739	Streptomyces xanthophaeus NRRL B-5414	100
102	YIM C1681	KX274740	Streptomyces purpureus NBRC 13927	98.86
103	YIM C1683	KX274741	Streptomyces exfoliatus NRRL B-2924	100
104	YIM C1684	KX274742	Rhodococcus maanshanensis DSM 44675	98.91
105	YIM C1690	KX274743	Actinomadura bangladeshensis 3-46-b3	97.46
106	YIM C1692	KX274744	Micromonospora palomenae NEAU-CX1	98.87
107	YIM C1693	KX274745	Nocardia alba NBRC 108234	98.59
108	YIM C1694	KX274746	Streptomyces scabrisporus DSM 41855	99
109	YIM C1696	KX274747	Saccharothrix ecbatanensis UTMC 537	99.45
110	YIM C1697	KX274748	Streptomyces finlayi NRRL B-12114	99.3
111	YIM C1698	KX274749	Micromonospora coerulea DSM 43143	99.31
112	YIM C1700	MF431361	Nocardia lijiangensis NBRC 108240	99.03
113	YIM C1702	KX274750	Streptomyces rectiviolaceus NRRL B-16374	100
114	YIM C1709	KX274751	Kribbella italica BC637	99.31
115	YIM C1712	KX274752	Kribbella catacumbae DSM 19601	99.59
116	YIM C1717	KX274753	Nocardia alba NBRC 108234	98.7
117	YIM C1718	KX274754	Micromonospora chalcea DSM 43026	99.86
118	YIM C1719	MF431362	Nocardioides luteus KCTC 9575	100
119	YIM C1721	KX274755	Nocardia carnea NBRC 14403	99.72
120	YIM C1723	KX274756	Rhodococcus wratislaviensis NBRC 100605	99.15
121	YIM C1725	KX274757	Nonomuraea rhodomycinica NR4-ASC07	97.5
122	YIM C1726	KX274758	Kribbella catacumbae DSM 19601	98.62
123	YIM C1730	KX274759	Nocardia coubleae NBRC 108252	99.45
124	YIM C1731	KX274760	Streptomyces xanthophaeus NRRL B-5414	100
125	YIM C1734	KX274761	Streptomyces finlayi NRRL B-12114	99.3
126	YIM C1737	MF431363	Kocuria marina KMM 3905	99.72
127	YIM C1740	MF431364	Nocardia alba NBRC 108234	98.84
128	YIM C1747	MF431365	Streptomyces cavourensis NBRC 13026	100
129	YIM C1750	MF431366	Micromonospora peucetia DSM 43363	100
130	YIM C1757	MF431367	Micromonospora palamenae NEAU-CX1	99.58
131	YIM C1760	MF431368	Kribbella pittospori PIP 158	100
132	YIM C1761	MF431369	Nonomuraea solani CGMCC 4.7037	97
133	YIM C1765	MF431370	Rhodococcus antrifimi D7-21	98.87
134	YIM C1767	MF431371	Streptomyces aculeolatus NBRC 14824	99.31
135	YIM C1769	MF431270	Jiangella alkaliphila DSM 45079	99.4
136	YIM C1770	MF431372	Alloactinosynnema album CPCC 201030	99.58
137	YIM C1771	MF431373	Mycobacterium murale MA-112/96	98.17
138	YIM C1774	MF431374	Tsukamurella carboxydivorans JCM 15482	100
139	YIM C1777	MF431375	Nocardia carnea NBRC 14403	99.86
140	YIM C1781	MF431376	Actinomadura maheshkhaliensis 13-12-50	100
141	YIM C1818	MF431377	Streptomyces malachitospinus NBRC 101004	99.57
142	YIM C1821	MF431378	Krasilnikoviella flava DSM 21481	99.7
143	YIM C1832	MF431379	Mycobacterium montmartrense 196	99.85
144	YIM C1851	MF431380	Streptomyces rubrogriseus LMG 20318	98.4
145	YIM C1857	MF431381	Nonomuraea dietziae DSM 44320	99.7
146	YIM C1871	MF431382	Isoptericola hypogeus HKI 0342	99.39
147	YIM C1873	MF431383	Nocardia carnea NBRC 14403	99.7
148	YIM C1877	MF431384	Rhodococcus maanshanensis DSM 44675	98.91
149	YIM C1880	MF431385	Nocardia jiangsuensis KLBMP S0027	97.43
150	YIM C1881	MF431271	Jiangella alba DSM 45237	100
151	YIM C1882	MF431386	Rhodococcus antrifimi D7-21	98.79
152	YIM C1891	MF431387	Oerskovia enterophila DSM 43852	100
153	YIM C1896	MF431388	Streptomyces mauvecolor LMG 20100	98.18
154	YIM C1901	MF431389	Nocardia alba NBRC 108234	99.24
155	YIM C1907	KX274762	Rhodococcus antrifimi D7-21	98.8
156	YIM C1908	KX274763	Nocardia otitidiscaviarum NBRC 14405	98.65
157	YIM C1909	KX274764	Mycobacterium farcinogenes DSM 43637	99.55
158	YIM C1909	KX274765	Mycobacterium fortuitum subsp. acetamidolyticum JCM 6368	99.7
159	YIM C1914	KX274766	Cellulosimicrobium cellulans LMG 16121	99.85
160	YIM C1923	KX274767	Microbacterium esteraromaticum DSM 8609	100
161	YIM C1925	KX274768	Nocardia alba NBRC 108234	98.5
162	YIM C1928	KX274769	Streptomyces ramulosus NRRL B-2714	98.65
163	YIM C1932	KX274770	Amycolatopsis jejuensis NRRL B-24427	100
164	YIM C1933	KX274771	Nocardia asteroides NBRC 15531	99.25
165	YIM C1934	KX274772	Streptomyces narbonensis NBRC 12801	99.85
166	YIM C1939	KX274773	Streptomyces narbonensis NBRC 12801	99.85
167	YIM C1941	KX274774	Microbacterium maritypicum DSM 12512	100
168	YIM C1942	KX274775	Nocardia alba NBRC 108234	98.95
169	YIM C1946	KX274776	Rhodococcus wratislaviensis NBRC 100605	99.55
170	YIM C1948	KX274777	Nocardia neocaledoniensis JCM 12604	99.25
171	YIM C1949	KX274778	Cellulosimicrobium funkei ATCC BAA-886	99.7
172	YIM C1950	KX274779	Rhodococcus artemisiae YIM 65754	99.26
173	YIM C1951	KX274780	Pseudokineococcus lusitanus T2A-S27	99.85
174	YIM C1952	KX274781	Nocardioides hungaricus 1RaM5-12	96.01
175	YIM C1956	MF431390	Streptomyces exfoliatus NRRL B-2924	100
176	YIM C1960	KX274782	Streptosporangium canum HBUM 170018	100
177	YIM C1961	KX274783	Streptomyces decoyicus NRRL 2666	99.7
178	YIM C2020	KX274784	Streptomyces cavourensis NBRC 13026	100
179	YIM C2043	MF431391	Nocardia jinanensis NBRC 108249	99.3
180	YIM C2053	MF431392	Streptomyces xantholiticus NBRC 13354	99.86
181	YIM C2135	MF431393	Beutenbergia cavernae DSM 12333	100
182	YIM C2138	MF431394	Nocardia grenadensis NBRC 108939	98.7
183	YIM C2154	MF431395	Mycobacterium porcinum CIP 105392	99.72
184	YIM C2156	MF431396	Microbacterium maritypicum DSM 12512	99.85
185	YIM C2169	MF431397	Gordonia rubripertincta NBRC 101908	98.87
186	YIM C2174	KX274785	Beutenbergia cavernae DSM 12333	100
187	YIM C2176	MF431398	Nocardia speluncae NBRC 108251	99.64
188	YIM C2182	KX274786	Nocardia jiangsuensis KLBMP S0027	97.46
189	YIM C2188	MF431399	Mycobacterium fortuitum subsp. acetamidolyticum JCM 6368	99.72
190	YIM C2189	MF431400	Mycobacterium boenickei CIP 107829	99.86
191	YIM C2190	MF431401	Nocardia jiangsuensis KLBMP S0027	97.46
192	YIM C2203	MF431402	Streptomyces xanthophaeus NRRL B-5414	99.39
193	YIM C2213	MF431403	Nocardia alba NBRC 108234	98.64
194	YIM C2241	MF431404	Mycobacterium montmartrense 196	99.85
195	YIM C2248	MF431405	Nocardioides luteus KCTC 9575	100
196	YIM C2249	MF431406	Nocardia coubleae NBRC 108252	99.42
197	YIM C2251	MF431407	Streptomyces xanthophaeus NRRL B-5414	99.71
198	YIM C2260	MF431408	Nocardioides albus KCTC 9186	99.38
199	YIM C2261	MF431409	Alloactinosynnema album CPCC 201030	100
200	YIM C2262	MF431410	Kribbella catacumbae DSM 19601	98.65
201	YIM C2263	MF431411	Rhodococcus tukisamuensis JCM 11308	98.41
202	YIM C2307	MF431412	Kribbella pittospori PIP 158	99.43
203	YIM C2314	MF431413	Mycobacterium montmartrense 196	99.86
204	YIM C2361	MF431414	Nocardioides aromaticivorans H-1	97.76
